# Supplementary material for: Polyphyllin II Induces Protective Autophagy and Apoptosis via Inhibiting PI3K/AKT/mTOR and STAT3 Signaling in Colorectal Cancer Cells
Source: Int J Mol Sci. 2022 Oct 6;23(19):11890. doi: 10.3390/ijms231911890 (PMC9570434; doi:10.3390/ijms231911890)
Supplement: Supplementary file 1 [file ijms-23-11890-s001.zip]

Archive with 1 entries (1 files):
- ijms-1948763-supplementary.pdf
